# Supplementary material for: Mechanistic Studies on Aluminum-Catalyzed Ring-Opening Alternating Copolymerization of Maleic Anhydride with Epoxides: Ligand Effects and Quantitative Structure-Activity Relationship Model
Source: Molecules. 2023 Oct 26;28(21):7279. doi: 10.3390/molecules28217279 (PMC10649423; doi:10.3390/molecules28217279)
Supplement: Supplementary file 1 [file molecules-28-07279-s001.zip]

Archive with 1 entries (1 files):
- molecules-2644098-supplementary.pdf
